# Supplementary material for: Thermal Melanism in Pachnoda iskuulka (Coleoptera: Scarabaeidae: Cetoniinae)
Source: Insects. 2025 Jan 10;16(1):61. doi: 10.3390/insects16010061 (PMC11765898; doi:10.3390/insects16010061)
Supplement: Supplementary file 1 [file insects-16-00061-s001.zip]

Archive with 3 entries (3 files):
- Figure S1_TRACKED.pdf
- Table-S1_TRACKED.xlsx
- Table-S2_TRACKED.xlsx
