# Supplementary material for: Thermal Melanism in Pachnoda iskuulka (Coleoptera: Scarabaeidae: Cetoniinae)
Source: Insects. 2025 Jan 10;16(1):61. doi: 10.3390/insects16010061 (PMC11765898; doi:10.3390/insects16010061)
Supplement: Supplementary file 1 [file insects-16-00061-s001.zip › Table-S1_TRACKED.xlsx]

## Sheet: Weight
	Weight [mg]
	24 °C	27 °C	30 °C
	586	1291	953
	908	728	1062
	851	821	1001
	1227	744	733
	892	990	922
	969	1299	786
	1052	1021	805
	1094	877	731
	1071	921	1102
	482	699	673
	895	893	731
	707	568	897
	912	836	796
	1101	939	861
	699	847	997
	974	736	972
	661	711	1118
	655	958	798
	1016	689	1070
	1058	583	1104
	914	656	878
	948	893	823
	1093	789	742
	989	841	785
	940	1242	705
	1135	1146	765
	792	1042	991
	493	797	781
	890	669	701
	1007	687	859
	867	832	899
	1099	1084	920
	1117	442	647
	1058	779	862
	748	851	1006
	887	692	820
	686	951	502
	872	1043	505
	762	771	994
	670	834	857
	673	963	789
	1015	756	632
	985	840	752
	1064	776	895
	1066	876	952
	1018	524	621
	953	407	820
	919	1077	850
	1049	986	1095
	938	913	1127
	1018	1130	935
	1160	873	874
	837	807	742
	1111	1124	994
	1216	850	805
	983	538	869
	1093	1000	824
	816	747	1029
	1129	1032	834
	685	837	730
	637	880	977
	1116	786	860
	565	1120	1007
	637	606	470
	960	1098	949
	455	958	1089
	961	1263	800
	555	914	1106
	798	885	1033
	1025	1084	1095
	838	955	1027
	924	1242	815
	945	1020	847
	708	929	1090
	729	765	875
	680	1128	901
	1052	1150	785												A	B	C
	690	833	1103											N	102	94	91
	807	1258	1145			One-way ANOVA								Min	455	407	470
	827	1104	930											Max	1227	1437	1145
	1145	785	662				Sum of sqrs	df	Mean square	F	p(same)
	1118	1125	863			Between groups:	76983.8	2	38491.9	1.199	0.3032			Mean	903.843	901.851	867.736
	768	1123	682			Within groups:	9121010	284	32116.2
	672	749	572			Total:	9198000	286
	948	889	769			omega^2:	0.001381							Stand. dev	182.639	197.48	153.664
	650	836	905											Median	942.5	881.5	862
	1079	692	788			Levene's test for homogeneity of variance, based on means: p(same) =	0.05213
	866	1052	622			Based on medians: p(same) =	0.0905
	765	1437	922
	707	883	925			Welch F test in the case of unequal variances:	F=1,4, df=187,7, p=0,249
	1101	1102	1027
	805	974				Tukey's pairwise comparisons: Q below diagonal, p(same) above diagonal
	1047	874
	959	1027					A	B	C
	1012					A		0.9968	0.3452
	1105					B	0.1086		0.3867
	1004					C	1.968	1.86
	1026
	1113
	676
	1142
	1070

## Sheet: Development
	Length of development (days)
	24 °C	27 °C	30 °C
	84	77	56
	98	70	63
	126	98	84
	91	70	77
	77	91	77
	98	119	49
	91	105	49
	91	77	63
	140	112	77
	63	70	70
	91	77	77
	133	70	63
	84	105	77
	77	154	91
	133	105	84
	140	56	98
	91	105	77
	91	133	77
	126	70	91
	91	98	84
	140	126	91
	119	70	84
	105	77	147
	189	105	77
	154	70	70
	175	77	70
	126	98	70
	161	77	70
	161	119	77
	133	77	105
	119	70	91
	105	77	70
	126	42	84
	140	112	98
	84	70	42
	77	154	77
	203	84	98
	147	98	42
	126	126	119
	140	84	126
	182	91	98
	140	77	77
	133	105	98
	112	105	84
	126	91	77
	126	119	77
	133	140	126
	161	112	91
	140	126	70
	70	84	49
	98	112	63
	84	77	49
	77	133	77
	91	98	49
	112	91	63
	91	70	70
	105	84	84
	98	63	70
	91	84	91
	91	98	84
	77	105	140
	77	91	77
	133	56	133
	77	70	91
	98	84	70
	105	49	70
	70	77	49
	140	91	70
	56	91	42
	98	70	70
	56	84	63
	98	98	63
	63	84	63
	63	91	63
	63	70	70
	77	84	70
	77	70	70
	70	98	70
	77	70	77
	84	77	70
	84	77	91
	77	91	77
	56	84	70
	56	77	84
	91	70	63
	63	84	63
	63	63	70
	70	105	91
	77	91	70
	91	70	77
	119	77	77
	63	63	84
	98	70	70
	119	56	70
	119	70	70
	91	77	63
	84		77
	70		70
	77
	77
	77
	63
	84
	63
