# Supplementary material for: Thermal Melanism in Pachnoda iskuulka (Coleoptera: Scarabaeidae: Cetoniinae)
Source: Insects. 2025 Jan 10;16(1):61. doi: 10.3390/insects16010061 (PMC11765898; doi:10.3390/insects16010061)
Supplement: Supplementary file 1 [file insects-16-00061-s001.zip › Table-S2_TRACKED.xlsx]

## Sheet: List1
Generation	Kategory	Beetle Number	Temperature	Sex	Yellow spots	Red area	Black body	Yellow/Red area ratio
1	1	1	24	Female	18.883	19.414	59.601	0.972662
1	1	2	24	Female	19.175	14.4	64.791	1.3316
1	1	3	24	Female	20.533	13.543	64.366	1.51613
1	2	10	24	Female	21.11	17.894	59.354	1.17973
1	2	2	24	Female	15.57	12.237	70.616	1.27237
1	3	2	24	Female	15.228	10.109	72.864	1.50638
1	3	3	24	Female	20.453	14.102	63.442	1.45036
1	4	3	24	Female	18.334	6.273	73.134	2.92268
1	5	2	24	Female	16.496	13.664	68.178	1.20726
1	6	3	24	Female	22.936	14.739	60.483	1.55614
1	7	1	24	Female	17.743	18.083	61.98	0.981198
2	A	1	24	Female	19.405	11.273	67.69	1.72137
2	A	10	24	Female	21.415	15.382	61.235	1.39221
2	A	11	24	Female	18.024	12.826	67.503	1.40527
2	A	12	24	Female	17.183	13.544	67.213	1.26868
2	A	14	24	Female	21.282	15.281	61.807	1.39271
2	A	15	24	Female	17.124	13.204	67.923	1.29688
2	A	16	24	Female	19.572	15.488	63.315	1.26369
2	A	17	24	Female	18.763	14.744	64.859	1.27259
2	A	18	24	Female	17.85	11.207	69.288	1.59275
2	A	19	24	Female	17.933	10.836	69.531	1.65495
2	A	22	24	Female	18.296	9.681	70.094	1.88989
2	A	24	24	Female	18.068	16.77	63.223	1.0774
2	A	30	24	Female	17.185	13.176	67.92	1.30427
2	A	32	24	Female	17.696	14.385	66.196	1.23017
2	A	6	24	Female	20.103	17.313	60.866	1.16115
2	A	7	24	Female	15.47	13.437	69.362	1.1513
2	A	8	24	Female	27.421	17.416	61.448	1.57447
3	A	1	24	Female	16.562	12.346	69.367	1.34149
3	A	10	24	Female	21.032	15.253	62.103	1.37888
3	A	13	24	Female	15.335	14.079	68.798	1.08921
3	A	19	24	Female	18.197	21.21	59.023	0.857944
3	A	2	24	Female	20.501	19.161	58.915	1.06993
3	A	20	24	Female	18.6	18.455	61.214	1.00786
3	A	23	24	Female	16.962	13.632	67.709	1.24428
3	A	24	24	Female	22.087	19.524	56.616	1.13127
3	A	7	24	Female	21.346	14.504	64.517	1.47173
4	A	10	24	Female	19.1	14.461	64.459	1.32079
4	A	11	24	Female	20.776	11.505	66.181	1.80582
4	A	12	24	Female	17.041	12.247	69.073	1.39144
4	A	14	24	Female	19.81	13.495	65.213	1.46795
4	A	18	24	Female	17.233	16.299	64.781	1.0573
4	A	20	24	Female	18.641	16.145	63.559	1.1546
4	A	21	24	Female	19.977	17.003	61.327	1.17491
4	A	23	24	Female	19.646	15.646	63.198	1.25566
4	A	24	24	Female	13.617	16.427	67.808	0.82894
4	A	26	24	Female	15.924	17.237	64.902	0.923827
4	A	27	24	Female	21.706	13.059	63.347	1.66215
4	A	28	24	Female	15.638	11.7	70.743	1.33658
4	A	30	24	Female	21.253	15.035	61.954	1.41357
4	A	31	24	Female	19.423	15.5	63.435	1.2531
4	A	32	24	Female	21.337	18.089	58.725	1.17956
4	A	6	24	Female	15.861	15.366	67.163	1.03221
4	A	7	24	Female	20.359	13.239	64.81	1.5378
1	1	10	24	Male	16.347	13.24	68.523	1.23467
1	2	1	24	Male	13.454	11.292	73.524	1.19146
1	2	3	24	Male	17.399	14.188	66.557	1.22632
1	4	2	24	Male	16.933	15.678	65.678	1.08005
1	5	1	24	Male	17.802	17.641	62.876	1.00913
1	5	3	24	Male	20.175	16.103	61.76	1.25287
1	6	1	24	Male	17.134	10.21	70.998	1.67816
1	6	2	24	Male	20.766	18.704	58.73	1.11024
1	7	2	24	Male	18.286	21.202	58.543	0.862466
2	A	13	24	Male	16.431	13.508	68.655	1.21639
2	A	2	24	Male	18.241	12.434	67.56	1.46703
2	A	20	24	Male	16.236	10.466	71.491	1.55131
2	A	26	24	Male	15.637	17.418	65.434	0.897749
2	A	27	24	Male	15.939	9.888	72.352	1.61195
2	A	28	24	Male	17.225	8.613	72.631	1.99988
2	A	29	24	Male	16.485	14.285	67.611	1.15401
2	A	31	24	Male	18.323	13.126	66.75	1.39593
2	A	4	24	Male	21.733	15.767	60.995	1.37839
2	A	5	24	Male	15.105	12.873	70.231	1.17339
2	A	9	24	Male	18.623	11.751	67.777	1.5848
3	A	11	24	Male	21.026	17.658	59.436	1.19074
3	A	12	24	Male	18.533	14.738	65.14	1.2575
3	A	14	24	Male	19.865	17.433	61.107	1.13951
3	A	15	24	Male	19.389	15.312	63.444	1.26626
3	A	16	24	Male	17.768	11.48	69.082	1.54774
3	A	17	24	Male	16.646	17.87	63.798	0.931505
3	A	18	24	Male	18.596	21.427	58.199	0.867877
3	A	21	24	Male	20.705	17.588	60.015	1.17722
3	A	3	24	Male	19.49	12.744	66.127	1.52935
3	A	4	24	Male	21.243	13.913	63.171	1.52685
3	A	5	24	Male	21.499	13.494	63.388	1.59323
3	A	6	24	Male	20.195	12.454	65.634	1.62157
3	A	8	24	Male	19.35	12.543	66.406	1.54269
3	A	9	24	Male	17.593	16.293	64.587	1.07979
4	A	1	24	Male	20.577	12.26	65.557	1.67838
4	A	13	24	Male	24.922	11.658	61.473	2.13776
4	A	15	24	Male	21.061	11.365	65.78	1.85315
4	A	16	24	Male	16.777	14.979	66.446	1.12003
4	A	17	24	Male	17.785	14.3	66.355	1.24371
4	A	19	24	Male	22.436	16.09	59.466	1.39441
4	A	2	24	Male	18.374	12.35	67.555	1.48777
4	A	22	24	Male	19.034	17.867	61.434	1.06532
4	A	25	24	Male	17.144	13.881	67.186	1.23507
4	A	3	24	Male	20.029	10.986	67.379	1.82314
4	A	4	24	Male	19.317	13.267	65.832	1.45602
4	A	5	24	Male	19.107	14.71	64.622	1.29891
4	A	8	24	Male	20.735	13.63	64.058	1.52128
4	A	9	24	Male	23.299	9.305	65.791	2.50392
1	1	5	27	Female	23.805	14.246	59.852	1.671
1	1	6	27	Female	18.582	13.22	66.421	1.4056
1	4	10	27	Female	18.035	9.314	70.826	1.93633
1	4	4	27	Female	18.653	12.528	67.247	1.4889
1	4	5	27	Female	21.041	12.345	64.714	1.70441
1	5	5	27	Female	18.202	14.525	65.164	1.25315
1	5	6	27	Female	19.051	14.596	64.093	1.30522
1	6	4	27	Female	20.846	16.804	60.642	1.24054
1	6	5	27	Female	19.981	13.553	64.592	1.47429
2	B	1	27	Female	16.463	12.083	69.273	1.36249
2	B	10	27	Female	19.017	12.529	67.044	1.51784
2	B	12	27	Female	20.226	12.147	65.892	1.6651
2	B	13	27	Female	21.361	12.872	64.085	1.65949
2	B	14	27	Female	16.502	12.667	69.125	1.30276
2	B	15	27	Female	19.762	10.298	68.11	1.91901
2	B	16	27	Female	19.92	15.461	62.72	1.2884
2	B	19	27	Female	19.734	17.08	61.408	1.15539
2	B	2	27	Female	17.715	12.398	67.925	1.42886
2	B	20	27	Female	19.767	13.554	65.023	1.45839
2	B	21	27	Female	20.283	15.193	62.836	1.33502
2	B	25	27	Female	22.535	13.101	62.571	1.7201
2	B	29	27	Female	20.601	21.514	56.283	0.957563
2	B	31	27	Female	23.203	18.882	55.921	1.22884
2	B	4	27	Female	19.349	16.243	62.496	1.19122
2	B	6	27	Female	24.166	14.203	59.631	1.70147
3	B	10	27	Female	21.308	13.46	63.422	1.58306
3	B	11	27	Female	20.485	14.176	63.482	1.44505
3	B	12	27	Female	17.547	17.321	63.394	1.01305
3	B	18	27	Female	20.435	15.889	61.952	1.28611
3	B	2	27	Female	17.206	16.867	64.499	1.0201
3	B	22	27	Female	16.729	14.208	67.388	1.17744
3	B	23	27	Female	19.841	19.175	59.482	1.03473
3	B	3	27	Female	19.094	16.839	62.429	1.13392
3	B	7	27	Female	21.046	14.62	62.601	1.43953
3	B	8	27	Female	18.406	17.612	62.364	1.04508
4	B	1	27	Female	25.36	11.052	61.681	2.29461
4	B	10	27	Female	19.619	15.569	63.252	1.26013
4	B	11	27	Female	18.722	13.002	66.168	1.43993
4	B	12	27	Female	17.413	11.273	69.637	1.54466
4	B	15	27	Female	17.743	8.138	72.276	2.18027
4	B	16	27	Female	19.681	14.688	64.005	1.33994
4	B	20	27	Female	18.977	15.596	63.714	1.21679
4	B	22	27	Female	18.87	18.204	61.194	1.03659
4	B	27	27	Female	17.102	14.278	67.028	1.19779
4	B	29	27	Female	15.989	14.484	67.891	1.10391
4	B	30	27	Female	17.379	13.485	67.547	1.28877
4	B	31	27	Female	22.449	16.938	58.991	1.32536
4	B	4	27	Female	18.261	10.476	69.771	1.74313
4	B	7	27	Female	20.118	15.887	62.014	1.26632
4	B	8	27	Female	15.92	11.46	70.652	1.38918
1	1	4	27	Male	18.674	12.442	66.883	1.50088
1	2	4	27	Male	23.228	14.299	60.689	1.62445
1	2	6	27	Male	20.632	17.899	59.805	1.15269
1	3	6	27	Male	19.097	13.4	65.683	1.42515
1	4	6	27	Male	18.855	12.213	67.258	1.54385
1	5	4	27	Male	21.389	16.797	59.814	1.27338
1	6	6	27	Male	22.666	11.796	63.601	1.9215
1	7	4	27	Male	21.045	17.049	59.943	1.23438
1	7	5	27	Male	20.433	10.254	67.44	1.99269
2	B	11	27	Male	19.008	10.517	68.806	1.80736
2	B	18	27	Male	15.815	15.297	67.348	1.03386
2	B	22	27	Male	21.724	14.909	61.485	1.45711
2	B	23	27	Male	15.637	13.773	69.028	1.13534
2	B	24	27	Male	18.675	16.999	62.467	1.09859
2	B	26	27	Male	16.424	16.278	65.527	1.00897
2	B	27	27	Male	19.193	12.328	66.497	1.55686
2	B	3	27	Male	18.763	15.113	64.146	1.24151
2	B	30	27	Male	20.264	13.376	64.266	1.51495
2	B	32	27	Male	16.611	13.167	68.53	1.26156
2	B	5	27	Male	18.288	9.522	70.572	1.9206
2	B	7	27	Male	25.412	11.784	60.942	2.15648
2	B	8	27	Male	18.622	12.766	66.806	1.45872
2	B	9	27	Male	21.986	8.022	68.351	2.74071
3	B	13	27	Male	19.27	10.958	68.017	1.75853
3	B	15	27	Male	21.951	12.482	63.995	1.75861
3	B	19	27	Male	18.154	14.658	65.497	1.2385
3	B	4	27	Male	20.095	15.384	62.889	1.30623
3	B	6	27	Male	18.022	16.117	63.818	1.1182
3	B	9	27	Male	17.244	12.577	68.555	1.37107
4	B	13	27	Male	17.626	14.855	65.736	1.18654
4	B	14	27	Male	23.225	12.532	62.543	1.85326
4	B	17	27	Male	22.223	10.618	65.427	2.09296
4	B	18	27	Male	20.655	15.679	62.039	1.31737
4	B	2	27	Male	15.265	16.954	66.113	0.900377
4	B	21	27	Male	21.755	13.649	62.604	1.59389
4	B	23	27	Male	15.827	16.63	65.35	0.951714
4	B	24	27	Male	18.771	16.643	62.876	1.12786
4	B	25	27	Male	18.306	16.901	63.163	1.08313
4	B	26	27	Male	16.581	13.905	67.295	1.19245
4	B	3	27	Male	16.683	16.46	65.261	1.01355
4	B	32	27	Male	21.835	16.383	59.928	1.33278
4	B	5	27	Male	16.623	11.568	70.159	1.43698
4	B	6	27	Male	18.314	12.952	67.213	1.41399
4	B	9	27	Male	19.049	13.93	65.179	1.36748
1	2	8	30	Female	19.529	15.003	63.415	1.30167
1	4	7	30	Female	22.479	11.346	64.074	1.98123
1	4	9	30	Female	18.174	15.54	64.403	1.1695
1	5	7	30	Female	17.588	12.193	68.409	1.44247
1	5	9	30	Female	17.639	15.071	65.282	1.17039
1	6	7	30	Female	15.977	11.771	70.706	1.35732
1	7	8	30	Female	22.934	21.382	53.532	1.07258
2	C	14	30	Female	16.065	14.537	67.18	1.10511
2	C	17	30	Female	22.308	13.781	61.951	1.61875
2	C	18	30	Female	22.889	16.354	58.703	1.3996
2	C	2	30	Female	20.951	16.966	60.087	1.23488
2	C	20	30	Female	18.944	11.835	67.413	1.60068
2	C	26	30	Female	19.71	13.628	64.803	1.44629
2	C	27	30	Female	16.993	10.941	69.878	1.55315
2	C	28	30	Female	20.703	16.185	61.25	1.27915
2	C	29	30	Female	20.777	12.368	65.157	1.6799
2	C	3	30	Female	20.104	14.966	63.213	1.34331
2	C	30	30	Female	19.7	15.934	62.681	1.23635
2	C	32	30	Female	19.358	10.877	68.016	1.77972
2	C	5	30	Female	22.33	17.092	58.686	1.30646
2	C	7	30	Female	21.998	17.932	58.305	1.22675
2	C	9	30	Female	22.02	12.363	63.726	1.78112
3	C	10	30	Female	20.476	15.25	62.647	1.34269
3	C	12	30	Female	22.099	16.72	59.466	1.32171
3	C	13	30	Female	17.426	12.693	68.2	1.37288
3	C	19	30	Female	22.631	16.096	59.589	1.406
3	C	21	30	Female	18.083	17.297	63.046	1.04544
3	C	4	30	Female	18.068	15.485	65.011	1.16681
4	C	10	30	Female	21.208	17.603	59.575	1.20479
4	C	20	30	Female	21.552	14.353	62.291	1.50157
4	C	23	30	Female	25.884	14.906	57.49	1.73648
4	C	26	30	Female	20.781	16.183	61.259	1.28413
4	C	27	30	Female	17.915	18.795	61.504	0.953179
4	C	3	30	Female	19.727	16.173	62.198	1.21975
4	C	30	30	Female	23.727	16.718	57.869	1.41925
4	C	6	30	Female	21.922	15.065	61.157	1.45516
4	C	7	30	Female	18.602	13.562	66.14	1.37163
4	C	8	30	Female	21.174	16.585	60.492	1.2767
1	1	7	30	Male	22.121	14.378	61.581	1.53853
1	1	9	30	Male	18.396	16.744	63.22	1.09866
1	2	7	30	Male	21.916	15.411	60.746	1.4221
1	2	9	30	Male	21.601	14.746	61.862	1.46487
1	3	7	30	Male	18.627	13.984	65.472	1.33202
1	3	9	30	Male	19.772	12.685	65.689	1.55869
1	4	8	30	Male	16.821	17.125	64.295	0.982248
1	5	8	30	Male	20.095	12.004	65.741	1.67403
1	6	10	30	Male	21.824	14.481	61.831	1.50708
1	6	8	30	Male	17.122	15.092	66.077	1.13451
1	6	9	30	Male	18.771	12.623	66.617	1.48705
1	7	7	30	Male	15.738	15.741	66.74	0.999809
2	C	1	30	Male	16.306	16.769	65.201	0.97239
2	C	11	30	Male	20.109	10.848	67.525	1.85371
2	C	12	30	Male	16.706	14.272	67.234	1.17054
2	C	13	30	Male	21.886	12.715	63.711	1.72127
2	C	15	30	Male	20.146	10.292	67.939	1.95744
2	C	16	30	Male	21.492	13.993	62.669	1.53591
2	C	19	30	Male	16.906	8.169	73.28	2.06953
2	C	21	30	Male	23.135	18.975	55.92	1.21924
2	C	22	30	Male	22.41	18.532	57.126	1.20926
2	C	23	30	Male	22.029	12.646	63.53	1.74197
2	C	25	30	Male	20.694	10.934	66.636	1.89263
2	C	31	30	Male	19.468	16.788	61.847	1.15964
2	C	6	30	Male	16.553	13.361	68.033	1.2389
3	C	11	30	Male	22.559	17.744	58.056	1.27136
3	C	14	30	Male	20.756	17.542	60.023	1.18322
3	C	15	30	Male	23.115	11.66	63.569	1.98242
3	C	16	30	Male	20.45	14.345	63.389	1.42558
3	C	17	30	Male	22.024	14.54	61.707	1.51472
3	C	18	30	Male	24.982	17.328	55.476	1.44171
3	C	2	30	Male	18.484	15.974	63.643	1.15713
3	C	23	30	Male	18.859	11.305	68.268	1.6682
3	C	9	30	Male	16.685	11.506	70.365	1.45011
4	C	1	30	Male	19.296	18.059	60.863	1.0685
4	C	11	30	Male	18.252	16.767	63.103	1.08857
4	C	12	30	Male	22.597	13.906	61.732	1.62498
4	C	13	30	Male	21.165	20.181	56.959	1.04876
4	C	14	30	Male	20.453	12.317	65.756	1.66055
4	C	15	30	Male	21.54	16.902	59.902	1.27441
4	C	16	30	Male	19.494	17.963	60.889	1.08523
4	C	17	30	Male	18.858	14.241	65.019	1.3242
4	C	18	30	Male	20.519	16.307	61.392	1.25829
4	C	19	30	Male	16.388	11.52	70.276	1.42257
4	C	2	30	Male	20.416	14.927	62.849	1.36772
4	C	21	30	Male	17.664	16.286	64.138	1.08461
4	C	22	30	Male	23.63	10.117	64.415	2.33567
4	C	28	30	Male	20.483	18.052	59.589	1.13467
4	C	29	30	Male	18.36	14.943	64.964	1.22867
4	C	31	30	Male	17.266	17.992	63.111	0.959649
4	C	4	30	Male	19.338	13.452	65.343	1.43756
4	C	5	30	Male	19.255	15.957	62.855	1.20668
4	C	9	30	Male	19.21	15.164	63.784	1.26682
